# Supplementary material for: Facilitating and Hindering Factors of Health Help-Seeking Behavior in Patients with Chronic Diseases: A Qualitative Study
Source: Healthcare (Basel). 2025 Aug 29;13(17):2164. doi: 10.3390/healthcare13172164 (PMC12428414; doi:10.3390/healthcare13172164)
Supplement: Supplementary file 1 [file healthcare-13-02164-s001.zip]

Archive with 1 entries (1 files):
- healthcare-3819874-supplementary.pdf
